# Supplementary material for: Entamoeba histolytica: Proteomics Bioinformatics Reveal Predictive Functions and Protein–Protein Interactions of Differentially Abundant Membrane and Cytosolic Proteins
Source: Membranes (Basel). 2021 May 21;11(6):376. doi: 10.3390/membranes11060376 (PMC8224062; doi:10.3390/membranes11060376)
Supplement: Supplementary file 1 [file membranes-11-00376-s001.zip]

Archive with 1 entries (1 files):
- membranes-1183562-supplementary.pdf
